# Supplementary material for: Bis-Cinnamamide Derivatives as APE/Ref-1 Inhibitors for the Treatment of Human Melanoma
Source: Molecules. 2022 Apr 21;27(9):2672. doi: 10.3390/molecules27092672 (PMC9103902; doi:10.3390/molecules27092672)
Supplement: Supplementary file 1 [file molecules-27-02672-s001.zip]

Archive with 1 entries (1 files):
- molecules-1650919-supplementary.pdf
